# Supplementary material for: Greenhouse gas released from the deep permafrost in the northern Qinghai-Tibetan Plateau
Source: Sci Rep. 2018 Mar 9;8:4205. doi: 10.1038/s41598-018-22530-3 (PMC5844905; doi:10.1038/s41598-018-22530-3)
Supplement: Supplementary file 2 — Dataset 1 [file 41598_2018_22530_MOESM2_ESM.csv]

Cores	Depth (m)	Soil watercontent £¨%£©	13C (¡ë£©	SOC £¨%£©	TN £¨%£©	C:N ratio (mass ratio)	WEOC (mg.g-1 dried soils)	CO2 production (mg C-CO2/g soil C) (-2¡æ )	N2O production(mg N-N2O/g soil N)(-2¡æ )	CH4 production(¦Ìg C-CH4/g soil C) (-2¡æ )	CO2 production (mg C-CO2/g soil C) (5¡æ )	N2O production(mg N-N2O/g soil N)(5¡æ )	CH4 production(¦Ìg C-CH4/g soil C) (5¡æ )	CO2 production (mg C-CO2/g soil C) (10¡æ )	N2O production(mg N-N2O/g soil N)(10¡æ )	CH4 production(¦Ìg C-CH4/g soil C) (10¡æ )	CO2 production (¦Ìg C-CO2/g dried soil ) (-2¡æ )	N2O production(¦Ìg N-N2O/g dried soil)(-2¡æ )	CH4 production(ng C-CH4/g dried soil) (-2¡æ )	CO2 production (¦Ìg C-CO2/g dried soil ) (5¡æ )	N2O production(¦Ìg N-N2O/g dried soil)(5¡æ )	CH4 production(ng C-CH4/g dried soil) (5¡æ )	CO2 production (¦Ìg C-CO2/g dried soil ) (10¡æ )	N2O production(¦Ìg N-N2O/g dried soil)(10¡æ )	CH4 production(ng C-CH4/g dried soil) (10¡æ )
A	0.3	43.2	-27.464	0.708	0.025	28.09	3.359	1.523	0.028	0.279	2.712	0.059	0.507	4.855	0.14	3.778	10.79	0.007	1.979	19.214	0.015	3.59	34.395	0.035	26.768
A	0.8	15	-27.95	1.506	0.02	75.065	2.846	0.185	0.028	0.143	0.412	0.047	0.149	0.824	0.12	1.448	2.781	0.006	2.155	6.202	0.009	2.241	12.416	0.024	21.81
A	1.1	14.7	-26.318	0.652	0.027	24.134	4.286	0.294	0.014	0.296	1.046	0.03	0.367	1.397	0.083	2.638	1.917	0.004	1.929	6.818	0.008	2.392	9.106	0.022	17.198
A	3	24.5	-26.252	0.824	0.126	6.53	0.944	0.281	0.004	0.197	0.641	0.007	0.238	0.772	0.019	1.989	2.312	0.005	1.623	5.283	0.009	1.96	6.363	0.023	16.388
A	3.5	24.2	-27.562	0.899	0.032	27.708	1.348	0.191	0.014	0.192	0.494	0.033	0.337	0.698	0.081	2.491	1.72	0.004	1.729	4.443	0.011	3.029	6.274	0.026	22.391
A	4	31.8	-22.887	0.291	0.047	6.196	0.962	0.661	0.01	0.818	1.298	0.024	0.828	2.209	0.059	8.301	1.924	0.005	2.38	3.778	0.011	2.409	6.426	0.028	24.152
A	4.2	30	-23.187	0.783	0.031	24.925	3.542	0.206	0.015	0.303	0.608	0.032	0.387	0.851	0.095	2.879	1.612	0.005	2.37	4.757	0.01	3.032	6.663	0.03	22.541
A	4.5	45.7	-24.887	0.768	0.028	27.068	2.148	0.357	0.025	0.37	0.963	0.05	0.602	1.154	0.135	3.638	2.742	0.007	2.844	7.401	0.014	4.626	8.869	0.038	27.954
A	5.3	43.8	-25.623	0.882	0.032	27.75	0.328	0.252	0.022	0.334	0.92	0.046	0.504	1.075	0.139	3.041	2.219	0.007	2.944	8.113	0.015	4.442	9.479	0.044	26.815
B	0.5	22.1	-27.827	0.715	0.091	7.84	0.756	0.343	0.003	0.211	0.738	0.009	0.368	0.991	0.026	2.449	2.452	0.003	1.507	5.28	0.009	2.629	7.087	0.024	17.519
B	1	8.6	-26.372	0.267	0.048	5.543	4.184	1.041	0.009	0.627	2.442	0.016	0.741	2.687	0.047	10.55	2.784	0.004	1.676	6.529	0.008	1.982	7.182	0.023	28.203
B	1.5	7	-25.178	0.194	0.045	4.285	5.544	1.846	0.008	0.993	5.525	0.02	1.843	6.58	0.05	9.694	3.572	0.004	1.921	10.693	0.009	3.566	12.734	0.023	18.759
B	2	4.9	-22.818	0.375	0.039	9.596	0.578	0.268	0.008	0.552	1.082	0.017	0.666	1.409	0.046	4.497	1.006	0.003	2.072	4.063	0.007	2.5	5.288	0.018	16.882
B	2.2	5.9	-24.272	0.438	0.032	13.862	0.62	0.365	0.014	0.39	1.349	0.032	0.686	1.375	0.104	6.83	1.601	0.004	1.709	5.913	0.01	3.008	6.025	0.033	29.929
B	3	5.55	-24.807	0.454	0.032	14.366	0.362	0.383	0.013	0.309	1.093	0.029	0.589	1.423	0.078	2.492	1.737	0.004	1.401	4.962	0.009	2.673	6.461	0.025	11.313
B	3.4	19.9	-27.562	0.559	0.037	14.992	0.441	0.223	0.011	0.273	0.785	0.025	0.463	0.947	0.062	4.023	1.245	0.004	1.529	4.392	0.009	2.587	5.295	0.023	22.501
B	3.9	58.7	-22.887	0.412	0.045	9.16	0.435	0.634	0.015	0.716	2.233	0.035	1.124	2.608	0.094	8.96	2.614	0.007	2.954	9.207	0.016	4.632	10.75	0.042	36.938
B	5.2	26.7	-24.562	0.64	0.048	13.274	0.539	0.253	0.009	0.286	0.825	0.022	0.39	1.079	0.054	3.406	1.621	0.005	1.827	5.276	0.011	2.493	6.901	0.026	21.788
C	0.13	80.087	-25.583	11.602	1.484	7.817	0.57	0.413	0.001	0.078	0.744	0.003	0.118	2.229	0.008	0.685	47.961	0.02	8.994	86.344	0.043	13.695	258.568	0.123	79.509
C	0.6	76.003	-25.965	6.988	0.759	9.207	0.938	0.404	0.003	0.125	0.647	0.007	0.197	1.852	0.014	1.197	28.23	0.022	8.71	45.201	0.054	13.789	129.441	0.109	83.647
C	1.04	51.166	-26.28	4.568	0.552	8.275	3.52	0.478	0.002	0.056	0.674	0.003	0.098	1.021	0.011	1.109	21.853	0.009	2.547	30.804	0.016	4.465	46.647	0.061	50.677
C	1.38	72.18	-26.2	4.25	0.527	8.066	4.505	0.472	0.003	0.126	0.799	0.006	0.241	0.889	0.017	1.556	20.055	0.015	5.341	33.941	0.033	10.228	37.803	0.09	66.137
C	1.7	87.284	-26	4.126	0.543	7.596	2.099	0.731	0.005	0.301	1.503	0.012	0.434	1.79	0.039	3.525	30.162	0.03	12.418	62.005	0.063	17.906	73.857	0.214	145.441
C	2.19	84.733	-25.152	9.771	1.157	8.443	1.405	0.418	0.002	0.1	0.734	0.005	0.16	1.246	0.014	1.592	40.817	0.028	9.74	71.737	0.063	15.663	121.747	0.158	155.591
C	2.41	90.959	-25.26	9.847	1.236	7.965	1.603	0.598	0.003	0.177	0.803	0.007	0.311	1.114	0.023	2.244	58.862	0.043	17.405	79.039	0.081	30.661	109.694	0.283	220.982
C	2.91	85.789	-25.52	4.652	0.758	6.138	1.69	0.657	0.004	0.222	1.388	0.007	0.397	2.269	0.022	2.135	30.56	0.029	10.328	64.581	0.056	18.489	105.568	0.164	99.304
C	3.43	89.379	-26.034	11.548	1.716	6.73	0.578	0.126	0.002	0.125	0.366	0.004	0.172	0.423	0.011	1.21	14.601	0.031	14.475	42.213	0.065	19.867	48.883	0.19	139.679
C	4.04	84.126	-25.162	10.108	1.532	6.598	0.977	0.076	0.002	0.111	0.271	0.003	0.164	0.332	0.009	1.108	7.729	0.024	11.233	27.42	0.045	16.589	33.605	0.134	112.031
